# Supplementary material for: F16 Hybrids Derived from Steviol or Isosteviol Are Accumulated in the Mitochondria of Tumor Cells and Overcome Drug Resistance
Source: Molecules. 2024 Jan 12;29(2):381. doi: 10.3390/molecules29020381 (PMC10821019; doi:10.3390/molecules29020381)
Supplement: Supplementary file 1 [file molecules-29-00381-s001.zip]

Archive with 1 entries (1 files):
- molecules-2782098-supplementary.pdf
